# Supplementary material for: Safety and efficacy of biological agents in the treatment of Systemic Lupus Erythematosus (SLE)
Source: BMC Rheumatol. 2023 Oct 9;7:37. doi: 10.1186/s41927-023-00358-3 (PMC10561476; doi:10.1186/s41927-023-00358-3)
Supplement: Supplementary file 2 — Additional file 2. [file 41927_2023_358_MOESM2_ESM.xlsx]

## Sheet: Patient_characteristics
		Race						SLEDAI scores			BILAG			Renal involvement					Drug use
Study	N	White (%)	Black (%)	Asian (%)	Hispanic/ Latino (%)	Indigenous Americans (%)	Other race (%)	SELENA-SLEDAI (mean, SD)	SLEDAI-2K (mean, SD)	SLEDAI (mean, SD)	BILAG ≥A/2B (%)	BILAG A (%)	BILAG ≥B (%)	Lupus nephritis, class (%)	Proteinuria	BILAG or SLEDAI	Cardiac disease (SLEDAI or BILAG)	Musculoskeletal/ Mucocutaneous	Corticosteroid doses (mg) (mean,SD)	Antimalarials (%)	AZA (%)	MTX(%)	MMF (%)	Other
Abatacept
Merrill 2010	175	64.6	9.1	23.4	NR	0.6	2.3	NR	NR	NR	NR	NR	NR	NR	NR	NR	NR	Poly-arthritis 54.3% Discoid lesions 34.3 %	NR	68.6	13.7	21.7	5.1	Tacrolimus 0.6% Cyclosporine 0.6% NSAIDS 54.9%
Furie 2014	298	37.2	4.7	55	NR	NR	3	NR	NR	NR	NR	NR	NR	IV 73.8%	UPCR >3gm/gm 40.9%	NR	NR	NR	41.4±16.87	NR	0 (exclusi-on criteria)	0 (excl-usion criteria)	See other	MMF+steroids ≤3months 51.3% MMF+steroids >3months 36.6%
ACCESS 2014	134	50	38.8	4.5	39.6	NR	6.7	NR	NR	NR	NR	NR	NR	III 15.7% IV 35.8% III+IV 17.9% IV+V 29.9%	UPCR >3 43.3%	NR	NR	NR	NR	NR	NR	NR	NR	CYC (ELNT) 100% in both groups as part of study protocol
Furie 2018	405	38.5	7.4	35.8	NR	NR	18.3	NR	NR	NR	NR	NR	NR	III or IV 100%	NR	NR	NR	NR	NR	NR	NR	NR	100	NR
Abetimus
Cardiel 2008	298	46.3	25.5	5	20.5	NR	3	NR	NR	NR	NR	NR	NR	NR	Urine protein, g/24h >2g: 14.8% 1-2g: 12.8%	NR	NR	NR	NR	NR	24.8	NR	14.1	NR
Anifrolumab
Furie 2017	305	41.6	13.4	7.2	NR	1.6	36.6	NR	10.9, 4.07	NR	NR	NR	NR	NR	NR	NR	NR	NR	12.2, 7.8	71.8	20.7	19.7	10.8	Steroids and antimalarials 58.4%
Furie 2019	457	71.3	14.4	5.3	19	0.2	8.8		11.3, 3.7	NR	NR	47.5	NR	NR	NR	NR	NR	NR	12.3, 9.7	73.1	17.9	16.2	13.6	NSAIDs 17.9%
Morand 2020	362	59.9	11.6	16.6	29.8	NR	11.9	NR	11.45, 3.7	NR	NR	48.6	NR	NR	NR	NR	NR	NR	80.7% patients on steroids ≥10mg/day in 47.0%	69.6	NR	NR	NR	AZA/MTX/MMF or Mizoribine 48.1
Atacicept
Isenberg 2015	461	71.6	2.2	19.5	NR	NR	6.7	NR	NR	NR	NR	20.4	79.6	Lupus nephritis excluded	NR	NR	NR	NR	NR	NR	NR	NR	0	MMF/6-MP/CNI/ Leflunomide excluded
Merrill 2018	306	70.6	6.5	11.8	50	3.6	7.2	NR	10, 3.0	NR	61.8	NR	NR	NR	NR	NR	BILAG A:0.3% BILAG B:2.9%	BILAG AMC 14.4%MSK 9.2%BILAG BMC 61.8%MSK 51.3%	9.66, 7.95	76.1	19.9	14.1	16.3	Cyclosporine/ Leflunomide 1.3%
Telitacicept
Wu 2019	249	NR	NR	NR	NR	NR	NR	NR	NR	NR	NR	NR	NR	NR	NR		NR	NR	NR	NR	NR	NR	NR	NR
Baricitinib
Wallace 2018	314	64.9	6.7	19.1	32.5	7.9	NR	NR	8.9, 3.2		59.6	NR	NR		NR	SLEDAI-2K 8%	SLEDAI-2K 1.3%	SLEDAI-2K MC 89.8% MSK 84.1%	9.1, 10.9	70.7	11.5	13.7	11.8	NSAIDs 28.0%
Belimumab
Wallace 2009	336	69.9	24.7	NR	18.5	NR	NR	NR	NR	9.6, 0.3	95.8	NR	NR	0.318	NR	NR	NR	MSK 93.8%	67.0% patients on steroids >7.5mg/day 33.6%	68.2	NR	NR	NR	Any IS 50.3%
Furie 2011	819	69.5	14.4	3.4	NR	12.6	NR	NR	NR	9.66, 3.76	63.5	NR	NR	NR	NR	BILAG A/B 7.2%	BILAG A/B 4.5%	BILAG A/B MC 58.4% MSK 67.3%	8.8, 8.2	63.3	20.4	18.6	16.7	Any IS 55.5%
Navarra 2011	865	26.5	3.5	37.8	45.6	32.2	NR	9.76, 3.77 Score ≥10 in 52.8%	NR	NR	58.2	NR	NR	NR	NR	BILAG A/B 13.9%	BILAG A/B 2.8%	BILAG A/B MC 59.3% MSK 52.8%	12.7,8.7	67.1	25.7	9.1	6	Any 42.2%
Zhang 2018	677	0	0	100	0	0	0	9.93, 3.92 Score ≥10 in 52.7%	NR	NR	45.6	NR	NR	NR	NR	BILAG A/B 25%	BILAG A/B 0.59%	BILAG A/B MC 48.8% MSK 27.0%	16.4, 10.7	70.5	9.3	6.5	30.3	NR
Stohl 2017	836	NR	NR	NR	28.7	NR	NR	10.4±10.1 Score ≥10 in 62.2%	NR	NR	NR	NR	NR	SELENA-SLEDAI 11.8%	NR	NR	SELENA-SLEDAI 5.6%	SELENA-SLEDAI MC 87.9% MSK 78.5%	>7.5mg/day in 60.2% of patients	NR	19.7	10.9	12.4	AM reported in combination with other IS
Furie 2020	446	33	14	50	NR	2	NR	NR	12.3, 5.0	NR	NR	NR	NR	ISN/RPS Class III/IV 58% III+V/IV+V 26% V 16%	UPCR≥3 41%	NR	NR	NR	100% received steroids, per study induction protocol	72	NR	NR	26.5% as part of induc-tion	CYC 73.5% as part of induction
Atisha-Fregoso 2021	43	37.2	41.9	11.6	34.9	NR	9.3	NR	NR	NR	NR	NR	NR	ISN/RPS Class III 4.7% III+V 18.6% IV 34.9% IV+V 41.9%	UPCR≥3 51.2%	NR	NR	NR	100% received steroids, per study induction protocol	72	NR	NR	NR	NR
Blisibimod
Furie 2015	546	25.1	8.4	19.8	70.5	NR	46.7	SELENA-SLEDAI 10.28 in placebo, 9.96 in Blisibimod, SD not reported	NR	NR	50.4	NR	NR	14%	Proteinuria ≥0.5g/24h in 11.5%	NR	NR	MC 91% MSK 75%	>7.5mg/day in 59.7%	71.1	NR	NR	NR	Any IS 45.1%
Merrill 2018	442	67.8	3.2	28.8	NR	NR	0.2	SELENA-SLEDAI 13.5±4.18 SELENA-SLEDAI ≥12 45.5% of patients	NR	NR	NR	NR	NR	NR	UPCR mg/mmol ≥56.5: 30.5% ≥113: 18.6% ≥226: 8.6%	BILAG A,B or C 36.3%	NR	BILAG A/B/C: MC 96.6% MSK 79.8%	15.36, 9.11	61.7	24.3	6.6	13.1	Any 42.2%
CC-220
Gaudy 2017 NCT 02185040	42	64.3	31	2.4	16.7	NR	NR	SELENA-SLEDAI 6.6±2.79	NR	NR	NR	NR	NR	NR	NR	NR	NR	NR	NR	NR	0 (exclusion criteria)	0 (exclusion criteria)	0 (exclusion criteria)	NR
Merrill 2020	288	72.2	7.3	NR	NR	NR	15.6	SLEDAI-2K 9.6±3.0	NR	NR	76	NR	NR	NR	NR	NR	NR	NR	≥10mg/day in 38.2% Error in % pt patients on steroids in table	71.9	NR	NR	NR	NR
Edratide
Urowitz 2015	340	79.4	7.4	1.8	3.5	NR	7.9	SLEDAI mean 8.8, SD not reported	NR	NR	NR	NR	NR	NR	NR	NR	NR	NR	9.48±7.90 ≤7.5mg/day 46.5% 7.5-20mg/day 39.4% ≥20mg/day 14.1%	NR	0 (exclusion criteria)	0 (exclusion criteria)	0 (exclusion criteria)	NR
Epratuzumab
Wallace 2013 (ALLEVIATE)	90	65.6	20	6.67	NR	NR	7.78	Median sledai, not full report	NR	NR	NR	43.3	NR	NR	NR	BILAG A 1.1% BILAG B 11.1%	BILAG A 4.4% BILAG B 11.1%	BILAG A MC 20% MK 16.7% BILAG B MC 61.1% MK 62.2%	≤7.5mg/day 2.2% >7.5-15mg/day 6.7% >15-25mg/day 47.8% >25mg/day 43.3%	NR	NR	NR	NR	Any IS 63.3%
Wallace 2013 (EMBLEM)	227	77.5	10.1	10.1	13.2	0.44	1.8	Median sledai, x5 doses…also has slicc	NR	NR	NR	70.9	NR	NR	NR	BILAG A 0.4%	BILAG A 18.9%	BILAG A MC 33% MSK 32.1%	13.99, 10.5	44.5	NR	NR	NR	Any IS 43.6%
Clowse 2017 (EMBODY)	1529	75.1	11.7	6	19.8	NR	NR	SLEDAI-2K 10.19± 3.74,	NR	NR	NR	58.5	NR	NR	NR	BILAG A excluded, other severity not reported	NR	NR	0-7.5mg: 40.4% 7.5-20mg: 50.2% >20mg: 8.3%	69.9	19.7	16.7	12.1	Leflunomide 1.7%
Evobrutinib
Wallace 2020 NCT02975336	469	61.8	9.6	15.8	39.4	NR	12.8	NR SLEDAI-2K score ≥6 for inclusion criteria	NR	NR	NR	NR	NR	NR	NR	NR	NR	NR	NR	NR	NR	NR	NR	NR
Fenebrutinib
Isenberg 2019	260	65	15	4	68	14	2	Reported as median SLEDAI≥8 for entry criteria	NR	NR	NR	49	47	NR	NR	NR	NR	NR	80.4% on steroids, mean reported without SD	80	18	19	10	NR
IL-6
Wallace 2017	183	76	13.1	1.1	NR	NR	9.8	SLEDAI-2K 9.55±2.96 Score≥10 in 46.4%	NR	NR	NR	43.7	≥2B 60.7%	NR	NR	BILAG A/B 3.8%	BILAG A/B 6.6%	BILAG A/B MC 85.2% MSK 98.4%	72.7% on steroids >7.5mg/day in 43.2%	70.5	NR	NR	NR	Any IS 44.8%
IL-10/ BT063
NCT02554019	36	100	0	0	0	0	0	NR	NR	NR	NR	NR	NR	NR	NR	NR	NR	NR	NR	NR	NR	NR	NR	NR
Lupuzor
Zimmer 2013	149	100	0	0	64	0	0	SLEDAI-2K 10.9±3.0 Clinical SLEDAI-2K≥6 in 91.3%	NR	NR	NR	NR	NR	NR	NR	NR	NR	Arthritis 96% Malar rash 75.2% Oral Ulcers 55.7%	81.2% on steroids	71.8	AZA+CS 21.5%	MTX+CS 3.4%	NR	NR
Wallace 2019 (NCT02504645)	202	NR	NR	NR	15.8	NR	NR	NR	NR	NR	NR	NR	NR	NR	NR	NR	NR	NR	NR	NR	NR	NR	NR	NR
Obinutuzumab
Furie 2019 (NOBILITY)	125	NR	NR	NR	NR	NR	NR	NR	NR	NR	NR	NR	NR	III/IV 100%	UPCR > 1 100%	NR	NR	NR	NR	NR	NR	NR	NR	NR
Ocrelizumab
Mysler 2013	378	47.2	5	26.5	4.8	12.9	8.4	NR	NR	NR	NR	NR	NR	III: 20.5% IV: 79.5% V+III/IV: 18.1%	NR	NR	NR	NR	NR	NR	NR	NR	63	ELNT regimen 37%
Rituximab
Merrill 2010	257	56	24.9	4.3	12.5	NR	1.6	NR	NR	NR	NR	52.7	2B 19.4% ≥3B 27.9%	NR	NR	BILAG B 1.2%	BILAG A 5.4% BILAG B 17.5%	BILAG A MC 15.2% MSK 27.2% BILAG B MC 56.8% MSK 54.9%	45.9, 16.4	NR	33.5	27.6	38.5	NR
Rovin 2012	144	31.3	27.8	NR	36.1	NR	Asian/Pacific Islander 4.9%	NR	NR	NR	NR	NR	NR	III: 34% IV: 66% III+V: 17.4% IV+V: 16.7%	UPCR >3 55.6%	NR	NR	NR	55% taking steroids for ≥ 6 months, dose not stated	44	0 (exclusi-on criteria)	0 (excl-usion criteria)	100% (inclusion criteria)	47% acei/arb > 3/12
Rontalizumab
Kalunian 2015	238	46.2	14.3	NR	49.1	36.6	NR	SELENA-SLEDAI 9.8± 3.27	NR	NR	NR	72.2	NR	NR	NR	NR	NR	NR	11.16, 8.09	64.7	12.2	11.3	4.6	Any IS 27.3%
Sifalimumab
Khamastha 2016	431	58.7	7.7	15.1	38.1	4.6	13.9	SLEDAI-2K 11.27±4.35 Score≥10 in 61.2%	NR	NR	NR	NR	NR	NR	NR	NR	NR	NR	11.09, 5.61	0.733	25.8	14.8	9.5	NR
SM101
Tillmans 2014	51	NR	NR	NR	NR	NR	NR	NR	NR	NR	NR	NR	NR	Lupus nephritis 27.5% (severity not stated)	NR	NR	NR	NR	96% patients on steroids	NR	20	NR	45	NR
Tabalumab
Isenberg 2016	1138	55.1	19.5	17.1	31.4	15.8	NR	10.4, 3.67, score≥10 in 58.4%	10.69, 3.87	NR	59.4	NR	NR	NR	NR	SELENA-SLEDAI 10.4%	SELENA-SLEDAI 6.9%	SELENA-SLEDAI MC 91.5% MSK 81.2%	12.0, 7.7	63.7	19.9	11.4	8.3	Any IS 43.7%
Merrill 2016	1124	65.9	12.5	10	26.8	8.4	3	10.19, 3.89, score≥10 in 54.4%	10,16, 3.89	NR	58.5	NR	NR	NR	uPCR≥45mg/mmol 91.9%	SELENA-SLEDAI 9%	SELENA-SLEDAI 8.2%	SELENA-SLEDAI MC 89.8% MSK 84.6%	12.2, 9.0	70.3	17.3	12.9	8	Any IS 39.9% No IS in 4.6%
Ustekinumab
Van Vollenhoven 2018	102	68.6	6.9	13.7	31.4	NR	10.8	NR	10.9, 3.8	NR	NR	48	≥2B 43.1%	Lupus nephritis 15.7% (severity not stated)	NR	NR	NR	CLASI 7.28±6.42, score ≥4 in 59.8%	9.79, 4.92	68.6	20.6	17.6	14.7	NR
Vobarilizumab
NCT02437890	312	NR	NR	NR	21.2	NR	NR	NR	NR	NR	NR	NR	NR	NR	NR	NR	NR	NR	NR	NR	NR	NR	NR	NR
	16889

## Sheet: Study_protocols
study	Inclusion criteria	Exclusion criteria	Treatment	Control And co-interventions in both arms	Outcomes
Abatacept
Merrill 2010	At least 1 BILAG A or B in following organ systems; polyarthritis, discoid lupus, pleuritis and/or pericarditis Permitted background SOC treatments with NSAIDs, AZA, MMF, MTX, HCQ chloroquine, ACE/I ARB if stable doses ≥1 month	Organ-threatening features of SLE (e.g, CNS lupus, nephritis) Previous abatacept, rituximab use Corticosteroids for SLE flare for >14 days prior to randomization, prednisone 30mg/day for treatment of entry flare episode at any time Pregnant or breastfeeding	Abatacept IV on days 1, 15, and 29, and every 4 weeks thereafter up to and including day 337. Abatacept dosing: <60 kg: 500mg 60–100kg: 750mg >100 kg: 1gram	Matched placebo Co-interventions: Prednisone increased to 30mg at randomization and tapered per protocol Background SOC continued	Primary: Proportion of patients with a new flare of SLE (defined as a BILAG score of A or B adjudicated as a flare in any organ system) at any time following the initiation of steroid taper during the 12month, double-blind period. Secondary endpoint analyses Proportion of patients with a new SLE flare within the initial 6 months Number of new SLE flares per patient Time to new SLE flare Patients …
ACCESS 2014	Lupus nephritis class III/IV with or without class V per ISN/RPS criteria within 12 months of enrollment Urine protein-creatinine ratio >1	ESRD Cyclophosphamide use in past year	Abatacept IV monthly, weigh tiered doses: <60 kg:500 mg 60–100 kg:750 mg >100 kg:1gram Second phase (24-52 weeks) Patients with CR criteria discontinued Abatacept and AZA at week 28, and continued on only prednisone 10mg/day Patients with PR continued monthly Abatacept and daily oral AZA Nonresponders exited trial at week 24	Matched placebo Co-interventions: CYC 500mg IV x 6 pulses at 2-week intervals followed by oral AZA at 2 mg/kg/day based on the modified ELNT regimen (no initial pulse IV steroids, left to investigator discretion) Oral steroid treatment at 60 mg/day for 2 weeks, followed by a taper to 10 mg/day next 10 weeks. At week 24, control group patients with CR/PR continued AZA	Primary: CRR at week 24. Secondary: PRR at week 24 Proportion of patients meeting: CRR criteria of UPCR and glucocorticoid response at week 24 PRR criteria of UPCR and glucocorticoid response at week 24 PRR or CRR criteria at week 52 CRR at week 24 and maintained response till week 52 Time to CRR or PRR Reduction in anti-dsDNA antibody levels, resolution of hypocomplementemia (C3 or C4), Patient’…
Furie 2014	<12 months prior to enrollment: Active class III or IV lupus nephritis (with/without class V) per 2003 ISN/RPC criteria, excluding class III[C], IV-S[C], or IV-G[C], or WHO 1982 excluding class IIIc or IVd Biopsies performed >3 months prior to enrollment required C3/C4 levels below LLN or elevated anti-dsDNA, UPCR ≥0.44 mg/mg (50 mg/mmol) and active urinary sediment (>5 RBCs or >8 WBCs per HPF or…	Severe, rapidly advancing renal insufficiency; creatinine ≥3 mg/dl or increase of ≥1 mg/dl within 1 month prior to screening Severe, unstable, and/or progressive CNS lupus. Immunosuppressives other than antimalarials, protocol-defined MMF and glucocorticoids	Abatacept 30/10 regimen: Abatacept 30 mg/kg on days 1, 15, 29, and 57, then 10mg/kg (weight tiered) every 28 days after till day 337 Abatacept 10/10 group, weight-tiered doses of Abatacept approximating 10 mg/kg on all infusion days weight tier: <60 kg: 500mg, 60–100 kg: 750mg >100kg: 1gm	Matched placebo Co-interventions: MMF per study protocol Prednisone/ equivalent antiproteinuric agents (e.g.ACEi/ARBs) , antimalarials, NSAIDs, at stable pre-randomization doses Other antihypertensive medications improve blood pressure control was permitted.	Primary: Time to confirmed CRR Secondary: Proportion of patients with CRR at week 52 Time to PRR Mean change from baseline in renal function over time, SLICC/ACR Damge Index, Mean change in quality of life assessment tools using SD-36, Fatigue Visual Analog Scale (VAS) and total Krupp Fatigue Severity Scale(FSS)
Furie 2018	Active class III or IV lupus nephritis	Within 4 months of study: New worsening lupus renal manifestation, with reproducible hematuria/significant increases in serum creatinine level or proteinuria. Treatment with prednisone >20mg/day, CYC or cyclosporin increase in baseline dosages of AZA, MTX, MMF	Abatacept IV 30 mg/kg for 3 months, Followed by 10mg/kg every 4 weeks	Matched placebo Co-interventions: MMF and glucocorticoids	Primary: Complete response (CR) at 1 year, defined as; Maintenance of GFR, UPCR ≤0.5, absence of urinary cellular casts and prednisone ≤10 mg/day.
Abetimus
Cardiel 2008	History of renal lupus flare in past 4 years	Within 4 months of study: New worsening lupus renal manifestation Prednisone >20mg/day, Cyclophosphamide/cyclosporin use increase in baseline dosages of AZA, MTX, MMF or leflunomide	Abetimus 100mg IV weekly, maximum duration of treatment was 22 months	Matched placebo, Co-interventions: SLE flares treated by CYC/steroids Background SOC continued	Primary: Time to renal flare per study protocol Secondary: Time to initiating high dose steroids prednisone >15mg/day or CYC Major SLE flares; starting steroids/CYC, increase in baseline immunesuppression , death or hospitalization Change in C3, C4 , anti-dsDNA levels Change in SLEDAI score Change in SF-36 score
Anifrolumab
Furie 2017	SLEDAI ≥6, BILAG≥1A/≥2B PGA≥1 SLEDAI- 2K excluding points attributed to neuropsychiatric lupus Clinical SLEDAI2K ≥4 Receiving SOC	Active neuropsychiatric lupus, lupus nephritis	Anifrolumab 300mg or 1000mg every 4 weeks for 48 weeks	Matched placebo, SOC Co-interventions: Background SOC continued	Primary: SRI-4 at week 24 with a sustained reduction in oral corticosteroids from week 12 through week 24 (<10 mg/day and ≤ to dose at week 1) Secondary: SRI response rates at week 52 with a sustained oral corticosteroid reduction from week 40 through week 52 and reduction of oral corticosteroid dosage at week 52 to <<7.5 mg/day in patients who were receiving >>10 mg/day at baseline Improvement i…
Furie 2019	SLEDAI-2K ≥6 excluding fever, lupus headache/organic brain syndrome, clinical SLEDAI-2K ≥ 4 excluding lab results BILAG≥1A/≥2B PGA≥1. Stable SOC doses pre-enrollment	Severe lupus nephritis CNS lupus	Anifrolumab 150mg and 300mg IV every 4 weeks till 48 weeks	Matched placebo, Co-interventions: Background SOC continued	Primary: SRI-4 at week 52 Secondary outcome: SRI-4 at week 52 in high interferon gene signature patients SRI-4 at week 24 SRI-5-8 BICLA response, sustained oral corticosteroid reduction at week 52 >50% reduction in CLASI score at week 12 Annualised flare rate at week 52, Mean change in PGA score and SLEDAI-2K score Proportion of patients with improvement in SLEDAI-2K from baseline,
Morand 2020	SLEDAI-2K ≥6 excluding fever, lupus headache/organic brain syndrome, clinical SLEDAI-2K ≥ 4 excluding lab results BILAG≥1A/≥2B PGA≥1. Stable SOC doses pre-enrollment	Severe lupus nephritis, CNS lupus	Anifrolumab 300mg IV every 4 weeks for 48 weeks	Matched placebo, Co-interventions Background SOC continued	Primary outcome: BICLA response at week 52 Secondary outcome: BICLA response at week 52 (high IFN gene signature patients) SRI 4-8 responses at week 52, time to onset of a BICLA response that was sustained through week 52. Reduction in the glucocorticoid dose to ≤7.5 mg/day, sustained from week 40 to week 52, with a baseline dose ≥10mg/day, Reduction of ≥50% CLASI at week 12 in patients with base…
Atacicept
Isenberg 2015	BILAG A or B excluding single B score in haematology Stable dose of HCQ,AZA or MTX prior	UPCR >1.0 mg/mg and/or haematuria, or eGFR <50 CNS lupus CYC, MMF, CNI, leflunomide, 6-mercaptopurine or thalidomide within 3 months of screening Prior Rituximab, Belimumab or Abatacept use	Patients were started on prednisone based on underlying disease severity BILAG A; 60mg daily for 2 weeks BILAG B; 20mg daily for 2 weeks, and weaned down to 7.5mg/day until BILAG scores were C and below, then randomised to Atacicept/placebo Atacicept 75 or 150 mg IV twice-weekly for 4 weeks and then once-weekly for the remaining 48 weeks.	Matched placebo Co-interventions:Background SOC continued	Primary: Proportion of patients experiencing at least one flare of BILAG A or B, as defined by the BILAG index during the 52-week trial period Secondary: Time to first flare Proportion of patients with a BILAG A or B flare within the first or second 24 weeks cumulative corticosteroid exposure Ordinal response categories for BILAG flares Changes from baseline in titres of anti-dsDNA antibodies and…
Merrill 2018	SLEDAI-2K ≥6 Stable doses of HCGM Stable doses of AZA, 6MP, MMF	Severe CNS lupus Severe glomerulonephritis (UPCR >2.0 mg/mg and/or eGFR <40 ) CYC, previous IVIG, CNI, other investigational drugs	Atacicept 75 or 150 mg SC injections weekly	Matched placebo: Co-interventions: Steroids: Changes in steroids were permitted up to week 24, but the total systemic dose must have returned to ~25% or 5 mg over the baseline dose (whichever was higher) by week 24, or the patient was considered to have experienced a treatment failure. Within the 8 weeks before week 52, no new increase over the baseline or week 44 steroid dose (whichever was high…	Primary: SRI-4 at week 24 Secondary: Corticosteroid dosage reduction Patient’s global assessment of change at 24 weeks SELENA–SLEDAI flare index New BILAG A (severe) manifestation Patient global impression of change (PGIC)
Telitacicept
Wu 2019	SELENA-SLEDAI ≥8 SELENA-SLEDAI ≥6 if scoring positive for hypocomplementaemia or anti-dsDNA antibodies Stable on SOC for at least 30 days prior	CNS lupus Severe lupus nephritis: urine protein >6g/24h, serum creatinine >2.5mg/dL, receiving haemodialysis or high dose cortical hormone ≥14 days	Telitacicept 80mg/kg, 160mg/kg or 240mg/kg SC weekly	Matched placebo Co-interventions: Background SOC continued	Primary: SRI 4 at 48 weeks Secondary: ≥ 4 point reduction from baseline in SELENA SLEDAI at 48 weeks PGA mean change from baseline at 48 weeks, Percent of patients with prednisone dose reduced by ≥ 25% from baseline or ≤ 7.5 mg/Day during 44 to 48 weeks, mean change from baseline in IgG IgA IgM, CD19+, Anti-dsDNA, C3、C4 at 48 weeks
Barricitinib
Wallace 2018	Active arthritis or rash per SLEDAI-2K definition	active lupus nephritis, neuropsychiatric lupus, Prednisone >20mg within 2 weeks of randdomisation or 40mg/day 6 weeks prior	Baricitinib daily 2 mg, baricitinib 4 mg, or placebo for 24 weeks.	Matched placebo Co-interventions: Background SOC continued	Primary: proportion of patients achieving resolution of arthritis or rash at week 24 by SLEDAI-2K criteria. Secondary :SRI-4 at 24 weeks, reduction of 4 points in SLEDAI-2K score, change in SLEDAI-2K and PGA from baseline, Exploratory outcomes: changes in 28-tender joint count, 28-swollen joint count, CLASI activity score and SLICC/ACR damage index, SELENA-SLEDAI Flair index, proportion of patien…
Belimumab
Wallace 2009	SELENA-SLEDAI ≥4	Active lupus nephritis CNS lupus Pregnancy Cyclosporine, IVIG, biologics, CYC, or dosages of prednisone >100 mg/day within 6 months.	Belimumab IV infusion on days 0, 14, and 28, and then every 28 days until 52 weeks	Matched placebo Co-interventions: Background SOC continued	Primary: percent change in the SELENA–SLEDAI score from baseline (day 0) to week 24 and the time to first mild/moderate or severe flare as defined by the SFI (21) during 52 weeks Secondary: changes in week 52 SELENA–SLEDAI and BILAG scores,time to first SLE flare (assessed by the SFI or BILAG) during and after the first 24 weeks percentage of patients with a prednisone dosage <<7.5 mg/day or redu…
Furie 2011	SELENA-SLEDAI ≥6 Stable SOC treatment ≥30 days before1st study dose Prednisone alone (7.5–40 mg/day) or combined (0–40 mg/day) with other SOC treatments	Severe active lupus nephritis, CNS lupus Prior B cell–targeted agent, investigational biologic agent, Anakinra, IVIG, anti-TNF alpha agent IV CYC within 6 months of screening Prednisone >100 mg/day, Plasmapheresis within 3 months of screening	Belimumab IV 1 or 10 mg/kg on days 0, 14, and 28 and every 28 days through week 72	Matched placebo Co-interventions: Background SOC continued, dose adjustment allowed up to week 16, ,if doses not exceeding baseline/week 16 doses Corticosteroids taper per protocol	Primary: SRI-4 at week 52. Secondary: SRI response rate at week 76 Percentage of patients with a 4-point reduction from baseline in SELENA–SLEDAI score at week 52 Change in PGA score at week 24, SF-36 physical component score at week 24 Percentage of patients with a mean prednisone dose that was decreased 25% from baseline and was 7.5 mg/day during weeks 40–52. Flare per SLE Flare Index, modified…
Navarra 2011	SELENA-SLEDAI ≥6 Stable SOC treatment including fixed doses of prednisone (0–40 mg/day) for ≥30 days before the first study dose	Severe active lupus nephritis or CNS lupus Pregnancy Previous treatment with any B-lymphocyte-targeted drug(including rituximab) IV CYC within 6 months of enrolment IVIG or prednisone (>100 mg/day) within 3 months.	Belimumab IV infusion on days 0, 14, and 28, and then every 28 days until 48 weeks	Matched placebo Co-interventions: Background SOC continued, with changes restricted after 16 weeks for immunosuppressive drugs and after 24 weeks for antimalarial drugs. Prednisone dose not restricted in the first 24 weeks, required return to within 25% or 5 mg greater than the baseline dose, with no further increases for the remainder of the study. Steroid taper per investigator judgment	Primary: SRI-4 response rate at week 52 Secondary: Assessment of the three components of SRI with time Rate of and time to SLE flares with SFI BILAG during 52 weeks, steroid-sparing effects Biomarker changes from baseline
Stohl 2017	SELENA–SLEDAI score of ≥8	Severe lupus kidney disease (proteinuria >6 gm/24 hours or equivalent using spot urine protein-to-creatinine ratio, or serum creatinine >2.5 mg/dl) and severe CNS lupus	Belimumab 200mg SC weekly	Matched placebo Co-interventions:: Steroids: Changes in steroids were permitted up to week 24, but the total systemic dose must have returned to ~25% or 5 mg over the baseline dose (whichever was higher) by week 24, or the patient was considered to have experienced a treatment failure. Within the 8 weeks before week 52, no new increase over the baseline or week 44 steroid dose (whichever was high…	Primary: SRI-4 response rate at week 52 Secondary: Time to first severe flare (SELENA–SLEDAI flare index modified to exclude the single criterion of an increase in SELENA–SLEDAI to >12), prednisone or equivalent dosage reduced by ≥25% from baseline to ≤7.5 mg/day during weeks 40–52, mean change from baseline in FACIT-Fatigue score, percentage of patients with an improved FACIT-Fatigue score of ≥4…
Zhang 2018	SELENA-SLEDAI ≥ 8 at screening Stable SOC ≥30 days prior to baseline	Severe lupus nephritis, active nephritis CNS lupus Steroids except for SLE treatment B-cell targeted therapy, investigational biologics, IV CYC in past 180 days, Transplant patients, malignancy, acute/chronic infections, IgA deficiency, systemic diseases per investigator opinion	Belimumab 10 mg/kg IV on days 0, 14 and 28 and then every 28 days up to Week 48	Matched placebo Co-interventions: Background SOC continued	Primary: SRI 4 response at 52 weeks Secondary: SELENA-SLEDAI ≥4-point response SRI 7 response Time to first severe flare Number of days of daily prednisone dose (or equivalent) ≤7.5 mg/day and/or reduced by 50% from baseline over 52 weeks in patients with baseline dose >7.5 mg/day cumulative prednisone dose over 52 weeks and the percentage of patients whose average prednisone dose was reduced by …
Furie 2020	UPCR >1 Lupus nephritis class III or IV, with/without coexisiting class V, or purely class V 6 months before or during screening, with active/active on chronic lesions	Dialysis within 1 year , eFGR <30 Previous failure of both CYC and MMF induction within 3 months before trial, Previous B-cell targeted therapy including Belimumab 1 year before randomisation	Belimumab IV 10mg/kg on day 1, 15, 29 and every 28 days up till week 100	Matched placebo Co-interventions: Induction therapy within 60 days prior to day 1 with either: IV CYC Cyclophosphamide 500mg every 2 weeks for 6 infusions followed by AZA ( 2mg/kg, max dose 200mg daily) until trial end was initiated 2 weeks after last dose of Cyclophosphamide MMF (aim 3g/day) till end of trial with option to decrease to 1g after 6 months Steroids at investigator discretion, with:…	Primary outcome: Primary efficacy renal response at week 104, defined as: UPCR ≤0.7 GFR no worse than 20% below the preflare value or ≥ 60 no use of rescue therapy for treatment failure Secondary outcome:c Complete renal response at week 104 (UPCR <0.5, eGFR that was no worse than 10% below the preflare value or ≥90, no rescue therapy) the primary efficacy renal response at week 52 time to a rena…
Atisha-Fregoso 2021	Lupus nephritis class III/IV with/out class V UPCR >1 based on 24h collection	new onset lupus nephritis, treatment naive EGFR<20	Belimumab infusion 10mg/kg at week 4,6, 8 and every 4 weeks after up to week 48	Co-interventions: Methylprednisolone 100mg, Rituximab 1000mg, Cyclophosphamide 750mg IV at week 0 and 2, Prednisone 40mg/day with taper to 10mg/day by week 12, and ≤10mg/day through week 96.	Primary outcome: proportion of participants who experience at least one Grade 3 or higher infectious adverse event at week 24, 48, 96 Secondary outcome: Proportion of participants who experience at least one Grade 3 or higher infectious adverse event at or prior to week 24, and at or prior to week 96. Grade 4 hypogammaglobulinemia before week 24, 48, and 96. Complete response at week 24, 48, 96 P…
Furie 2015	SELENA-SLEDAI ≥6	Severe lupus nephritis, CNS lupus,	Blisibimod SC 100 mg once-weekly , 200 mg once weekly or 200 mg every 4 weeks	Matched placebo Co-interventions: Background immunesuppresion/antimalarials Steroid taper by 12 weeks, no protocol stated	Primary: SRI-5 at 52 weeks Secondary: SRI-6, 7 and 8 at 52 weeks , prednisone reduction <7.5mg/day + +25% reduction from baseline dose, adverse events
Merrill 2018	SELENA-SLEDAI ≥10 Concomitant and stable use of systemic corticosteroids at the lesser of 0.5 mg/kg or 40 mg/day of prednisone or equivalent	Active vasculitis CNS lupus Severe active lupus nephritis, proteinuria >6 g/24 hours (or equivalent) Recent use of a B-cell targeted drug, investigational agents, CYC, IVIG, PLEX, TNF-alpha, other biologics, ciclosporin, high dose corticosteroids Malignancy Recent live vaccines	Blisibimod IV 100mg weekly for 53 weeks	Matched placebo Co-interventions: Background SOC continued Corticosteroids could be increased during the first 8 weeks without exceeding 5 mg or 25% above baseline by week 8 (considered treatment failure) Steroid taper encouraged from week 8 onwards, aiming for ≤7.5 mg prednisone/day or equivalent	Primary: SRI-6 at week 52 Secondary: SRI-4, Steroid dose/reduction, UPCR reduction, C3, C4 and dsDNA levels, B cell counts, immunoglobulin levels
CC220/Iberdomide
Gaudy 2017	SLE diagnosis for ≥ 6/12	IA, IM, IV pulse steroids or >100mg/day of oral prednisone within 4 weeks of screening CYC, AZA, MMF within 12 weeks of screening Unstable lupus nephritis defined as: proteinuria > 1.0 g/24 hour /1.73 m2 OR eGFR of less than 60 mL/1.73 m2 CNS disease, including active severe CNS lupus (including seizures, psychosis, organic brain syndrome, cerebrovascular accident (CVA), cerebritis or CNS vasculi…	C-220 (0.3 mg every other day [QOD], 0.3 mg everyday [QD], 0.6 mg and 0.3 mg on alternating days, and 0.6 mg QD)	Matched placebo	Primary outcome: Adverse events with Iberdomide Secondary: Pharmacokinetic studies of Iberdomide
Merrill 2020	SLEDAI-2K ≥ 6 , with clinical SLEDAI ≥ 4	Received intra-articular, intralesional, subcutaneous, intradermal, intramuscular or IV pulse corticosteroids 6 weeks prior to the Baseline Visit. Received any other biologic or non-biologic immunosuppressive agent within 2 months of 5 pharmacokinetic half-lives (whichever is longer) prior to the Baseline Visit. Have severe lupus nephritis defined as: estimated glomerular filtration rate of < 45 …	4-week Screening Phase 24-week placebo-controlled phase Subjects will receive either 0.45 mg QD, 0.3 mg QD, 0.15 mg QD or placebo for the first 24 weeks of treatment. 28-week active treatment phase At Week 24, all subjects on placebo will be re-randomized to active treatment. 52-week long-term extension phase Subjects who complete the treatment phase may be eligible to roll over into a Long-term …	Matched placebo	Primary: SRI 4 at 24 weeks Secondary: SLEDAI 2K Score Improvement of ≥ 4 Points From Baseline at 24 weeks ≥ 50% Reduction in CLASI Activity Score From Baseline, in Participants With Baseline CLASI Activity Score ≥ 10 , at 24 weeks Participants With no New Organ System Affected as Defined by 1 or More BILAG A or New (Excludes A to B) 2 or More BILAG B Items Compared to Baseline Using BILAG 2004 In…
Edratide
Urowitz 2015	SLEDAI-2K score of 6–12 and stable concomitant medications (prednisone <40 mg, non-steroidal antiinflammatory drugs (NSAIDs) antimalarials) for at least 1 month prior to baseline.	CNS lupus, lupus nephritis, any other immunesuppressive/modulator aside from steroids	Edratide SC weekly at doses of 0.5, 1.0 or 2.5 mg	Matched placebo	Reduction in SLEDAI-2K and SLEDAI Adjusted Mean SLEDAI (AMS) Change in BILAG score, Flare per BILAG, SELENA-SLEDAI criteria per study protocol
Epratuzumab
Wallace 2013 (ALLEVIATE)	ALLEVIATE 1: ≥1 BILAG A in any system excluding renal/CNS ALLEVIATE 2: ≥ 2 BILAG B in any systems	ALLEVIATE-2: any BILAG A score.	ALLEVIATE-1: Epratuzumab 360 or 720 mg/m2 ALLEVIATE-2 Epratuzumab 360 mg/m2. Administered IV Epratuzumab administed intravenously in 12-week cycles for up to 48 weeks (four infusions, at weeks 0, 1, 2 and 3, for cycle 1; two infusions, at weeks 0 and 1, for subsequent cycles), totalling 10 doses	Matched placebo Co-interventions: ALLEVIATE-1 patients received a flare regimen of oral or IV corticosteroids (1 g methylprednisolone, 150 mg dexamethasone or equivalent) administered three times in <1 week, followed by oral corticosteroids. Oral corticosteroid dose was selected on an individual patient basis (0.5–0.8 mg/kg/day prednisone or equivalent, not exceeding 60 mg/day). In ALLEVIATE-2, p…	Primary: BILAG response with no treatment failure at week 12, defined as BILAG response was defined as follows: all BILAG A scores at entry reduced to B or lower or both BILAG B scores at entry reduced to C or lower, with no new BILAG A and <2 new BILAG B scores in other body/organ systems Secondary: BILAG responses at weeks 24 and 36; time to initial BILAG response; total BILAG score at weeks 12…
Wallace 2013 (EMBLEM)	BILAG A ≥1 organ/system except renal or central nervous system Or BILAG B in ≥2 organs/systems if no BILAG A disease present and SLEDAI-2K ≥6.	active severe neuropsychiatric or renal manifestations of SLE Use of cyclophosphamide, cyclosporine, pimecrolimus, sirolimus or tacrolimus	Epratuzumab 100 mg every other week, 400 mg every other week, 2400 mg, 600mg wekly , 1200mg every other week of 1800mg every other week	Matched placebo	Primary: BICLA response at week 12 Secondary: BICLA response at week 8, BILAG/ enhanced BILAG improvement at week 12, and changes in mean total SLEDAI-2K scores and corticosteroid doses at week 12 versus baseline.
Clowse 2017	BILAG A ≥ 1 or BILAG B ≥2 in musculoskeletal, mucocutaneous or cardiorespiratory system SLEDAI-2K ≥6 Prednisone 5-60mg/day for ≥5 days prior to baseline, HCQ, AZA, MMF, leflunomide, MTX permitted if on stable doses ≥28 days	Severe (BILAG A) lupus nephritis or CNS lupus Serum creatinine ≥2.5 mg/dl or clinically significant increase in the serum creatinine level within 4 weeks prior to screening proteinuria≥3.5 gm/day Haematological abnormalities in full blood count Oral anticoagulant within 12 weeks, CYC within 6 months, CNI within 4 weeks Prior biologics allowed if adhered to washout period	Epratuzumab 600mg every week Epratuzumab 1200mg group given every other week Both doses given at up to 48 weeks	Matched placebo Co-interventions: Background SOC continued	Primary: BICLA response at week 48 Secondary: BICLA response at week 12, 24 and 36 Change in BILAG scores, SLEDAI-2K scores, PGA , patient global assessment, average change in baseline corticosteroids, MCID in SF-36 mental and physical components, mean LupusQOL/FACIT-F Time to new BILAG A flare, or BILAG B flare in ≥2 body systems Biological marker changes
Evobrutinib
Wallace 2020	SLEDAI-2K ≥6 at screening stable SLE SOC background therapy	Active or severe CNS lupus Proteinuria>4g/day, eGFR<45mls/min, acutely worsening renal failure ( eGFR 30 to 60, RPGN with 50% in eGFR in 3/12 Change in SOC dosing within 2/12, prednisone >30mg/daily within 2 weeks of baseline, CNI within <1/12, CYC within< 3/12 Belimumab usage	Oral Evobrutinib 25 mg daily, 75 mg daily, or 50 mg twice-daily	Matched placebo Co-interventions: Background SOC continued	Primary: SRI-4 response at week 52 Secondary: SRI-6 response in patients with high disease activity SRI-4 response at week 52 in serologically active patients at week 52 Time to first severe BILAG A flare BILAG A/2B at week 52 BICLA response at week 52 LLDAS as week 52 SLEDAI-2K mean change from baseline at week 12, 24 and 52
Fenebrutinib
Isenberg 2019	SLEDAI ≥8 On ≥ 1 SOC at baseline	Renal or CNS involvement Recent exposure to B cell depleting therapy, CNI usage	Oral Fenebrutinib 150mg QD and Fenebrutinib 200mg BD for 48 weeks	Matching placebo Co-interventions: Background SOC continued Steroid taper per protocol, burst and taper permitted from week 0-12 and 24-36	Primary: SRI-4 response at 48 weeks Secondary: Reduction in SLEDAI ≥4 points at 48 week Absence of new A and >1 new B BILAG domains at 48 weeks PGA change from baseline <<0.3 point increase at 48 weeks BICLA response at 48 weeks
IL-6
Wallace 2017	SLEDAI-2K ≥6 and (BILAG) 2004 A disease in ≥1 organ system or BILAG B disease in ≥2 organ system if no A disease level activity present	Severe active renal or CNS lupus Prior anti IL-6 agent ≥3 courses of corticosteroids required for concomitant conditions within 1 year B cell depleting agents, CYC, belimumab within 180 days Anti TNF agents, IVIG, steroids >100mg/day prednisone or equivalent, plasmapharesis in past 90 days	PF-04236921 SC 10 mg, 50 mg or 200 mg at day 1, week 8 and week 16	Matching placebo Co-interventions: Background SOC continued	Primary: SRI-4 at week 24 responders could not be treatment failures, defined as:new or increased use of corticosteroids after day 28; new orincreased use of immunosuppressives and/or antimalarials; deathor hospitalisation due to worsening SLE; treatment discontinuationdue to SLE; or a flare that would interfere with trial participation Secondary: At 24 weeks; BICLA response, changes in anti-dsDN…
IL-10/BT-63
NCT02554019	SLEDAI-2K ≥6	active and severe lupus nephritis or neuropsychiatric SLE	BT063 50 or 100mg IV 8 times over 12 weeks	Matching placebo Co-interventions: Background SOC continued
Lupuzor
Zimmer 2013	SLEDAI-2K ≥6	BILAG A in any organ system	Lupuzor 200 μg every 4 weeks, 200 μg every 2 weeks SC. Placebo administered in patients receiving 4 weekly injections on other weeks	Matched placebo Co-interventions: Background SOC continued	Primary : SRI 4 at week 12 Secondary: SRI 4 at 52 weeks
Wallace 2019 (NCT02504645)	SLEDAI-2K ≥6	BILAG A in any organ system Weekly cumulative prednisone dose must not exceed 80 mg Stable SOC therapy for at least 4 weeks	Lupuzor 200 mcg SC every 4 weeks for 48 weeks	Matched placebo Co-interventions: Background SOC continued	Primary: SRI 4 at 52 weeks
Obinituzumab
Furie 2019 NOBILITY	Class III/IV LN per ISPN/RPS 2003 classification	RPGN, or eGFR <30 Neuropsychiatric lupus	Obinutuzumab 1000mg IV on Days 1,15, 168, 152	Matched placebo Co-interventions: MMF/MPA at a starting dose of 1500 mg/day (or equivalent), titrated to - 2.5 g/day (or equivalent). participants may receive 750-1000 mg methylprednisolone IV once daily for up to 3 days to treat underlying LN clinical activity. 0.5 mg/kg oral prednisone, tapering this prednisone dose, per protocol, starting on Day 16 and reducing the prednisone dosage to 7.5 mg/…	Primary: CRR at Week 52, defined as; Serum creatinine ≤ the upper limit of normal (ULN) range of central laboratory values if baseline (Day 1) serum creatinine is above the ULN or serum creatinine ≤ 15% above baseline and ≤ the ULN range of central laboratory values if baseline (Day 1) serum creatinine is ≤ the ULN range of central laboratory values.inactive urinary sediment (as evidenced by < 10…
Ocrelizumab
Mysler 2013	Biopsy proven lupus nephritis within 6 months of randomisation, Class III/IV with/out Class V, UPCR >1	eGFR <25ml/min ESRD needing dialysis/transplant CNS lupus	Ocrelizumab 400mg or 1000mg IV infusion on days 1 and 15, followed by a single infusion at week 16 and every 16 weeks thereafter till 48 weeks	Matched placebo Co-interventions: Background glucocorticoids plus either MMF or the Euro-Lupus Nephritis Trial (ELNT) regimen (CYC followed by AZA)	Primary: Complete renal response and partial renal response at 48 weeks
Rituximab
Merrill 2010 (EXPLORER)	BILAG ≥A/2B	Neuropsychiatric lupus CNI usage Organ threatning lupus	Rittuximab IV 1000mg on day 1, 15, 168 and 182	Matched placebo Co-interventions: Backgroround SOC continued Oral prednisolone daily at doses of 0.5, 0.75 or 1.0mg/kg based on BILAG score at entry and existing steroids doses, with a taper from day 16 to reach ≤10mg/day over 10 weeks and ≤5mg/day by week 52	Primary : Major or partial clincial response at 52 weeks per BILAG scores Secondary: proportion of patients with prednisone <10mg/day from week 24 to 52
Rovin 2012 (LUNAR)	Class III/IV with/without class V lupus nephritis On concurrent MMF/corticosteroids	EGFR<25mls/minute >50% glomerular sclerosis/interstitial fibrosis Other immunesuppression aside from MMF/corticosteroids were stopped during screening period	Rittuximab IV 1000mg on day 1, 15, 168 and 182	Matched placebo Co-interventions: MMF 1.5 gm/day in 3 divided doses, and increased to 3 gm/day by week 4, as tolerated, continued through at least week 52 Methylprednisolone 1,000mg IV 30–60 on day 1 and again within 3 days, as therapy for active LN	Primary: CRR and PRR at week 52 Secondary: ttime to first CRR, CRR rates at 52 weeks, SF-36 physical scores, change in anti-dsDNA, C3, C4, serological markers of lupus, immunoglobulin levels
Rontalizumab
Kalunian 2015	BILAG A≥1 or BILAG B≥2 domans	Active lupus nephritisunstable neuropsychiatric lupussevere or unstable antiphospholipid antibody syndromecurrent or recent history of systemic bacterial, fungal, viral or parasitic infections, or prior B cell directed therapy (within 12 months)	Rontalizumab IV 750 mg monthly until week 20, then SC 300mg every 2 weeks until week 22	Matching placebo	Primary end point: proportion of patients who at Week 24 achieved reduction of all BILAG A domains present atrandomisation to BILAG B or better and all BILAG B domainsto BILAG C or better with no new BILAG A or more than onenew BILAG B and without being classified as treatment failuredue to additional therapies Secondary outcomes (SRI)-4 response at Week 4, patients with a decreased use of predni…
Sifalimumab
Khamastha 2016	SLEDAI-2K ≥6 with at least two points from a clinical component (excluding SLE headache or organic brain syndrome) (BILAG)-2004 sore of ≥1A or ≥2B organ system scores PGA ≥1 Stable doses of SOC ,	active and severe lupus nephritis or neuropsychiatric SLE	Sifalimumab IV, doses of 200 mg, 600 mg or1200 mg	Matched placebo Co-interventions: Background SOC continued	Primary:SRI-4 response at 52 weeks Secondary: BICLA response Proportion of patients with decreased oral prednisone dosages (≥10 mg/day, or equivalent, at baseline to ≤7.5 mg/day by week 52) Proportion of patients with ≥4-point reduction in CLASI for patients with CLASI ≥10 at baseline Proportion of patients with >3-point improvement in FACIT SLEDAI-2Kmodified SRI (mSRI) requiring SLEDAI-2K reduct…
SM 101
Tillmans 2014	SELENASLEDAI score ≥ 6 points	NR	SM101 IV doses of 6mg/kg and 12mg/kg weekly for 4 weeks	Matched placebo Co-interventions: Background SOC continued	Primary: SRI 4 at 24 weeks
Tabalumab
Isenberg 2016	SELENA-SLEDAI ≥6	active and severe lupus nephritis or neuropsychiatric SLE	Tabalumab 240 mg SC loading dose Followed by either 120mg every 2 weeks, or 120mg every 4 weeks	Matched placebo Co-interventions: Background SOC continued	Primary: SRI-5 at week 52 Secondary: time to first severe SLE, flare on the SELENA-SLEDAI Flare Index,patients with reduction in corticosteroid dose by ≥25% to≤7.5 mg/day prednisone for ≥3 consecutivemonths from weeks 24 through 52
Merrill 2016	SELENA-SLEDAI ≥6	active and severe lupus nephritis or neuropsychiatric SLE	Tabalumab 240 mg SC loading dose Followed by either 120mg every 2 weeks, or 120mg every 4 weeks	Matched placebo Co-interventions: Background SOC continued	Primary: SRI-5 at week 52 Secondary: time to first severe SLE, flare on the SELENA-SLEDAI Flare Index,patients with reduction in corticosteroid dose by ≥25% to≤7.5 mg/day prednisone for ≥3 consecutivemonths from weeks 24 through 52
Ustekinumab
Van Vollenhoven 2018	BILAG 2004 A or 2B SLEDAI­-2K ≥ 6 , and clinical SLEDAI-2K ≥ 4	unstable or progressive systemic lupus erythematosus (eg, active class III or IV glom­erulonephritis, systemic vasculitis, or active CNS involvement)	Ustekinumab IV , weight based:260 mg for patients weighing 35–55 kg, 390 mg for patients weighing >55 kg and ≤85 kg, and 520 mg for patients weighing >85 kg) followed by subcutaneous injections of ustekinumab 90 mg every 8 weeks or intravenous infusion of placebo at week 0 followed by subcutaneous injections of placebo every 8 weeks, both in addition to standard-of-care therapy	Matched placebo	Primary:SRI 4 at 24 weeks Secondary: SRI 5 and 6, BICLA at 24 weeks. SLEDAI-2K mean change from baseline, SLEDAI-2K and modified response
Vobarilizumab
NCT02437890	SLEDAI-2K ≥6	BILAG-A other than in the mucocutaneous and/or musculoskeletal system at screening and at baseline for the organ systems that can be assessed Prior therapy blocking the interleukin-6 (IL-6) pathway CNS lupus Active lupus nephritis	Vobarilizumab 75mg every 4 weeks, 150mg every 4 weeks, 150mg every 2 weeks and 225mg every 2 weeks	Matched placebo Co intervention:Background SOC continued	Primary: Modified BICLA response at 24 weeks Secondary: mBICLA response at 24/48 weeks mSRI 4,5,6,7,8 at 24/48 weeks mSLEDAI-2K change from baseline at 24/48 weeks BILAG2004 improvement and enhanced improvement at 24/48 weeks
